# Supplementary material for: Modelling brain development to detect white matter injury in term and preterm born neonates
Source: Brain. 2020 Jan 16;143(2):467–79. doi: 10.1093/brain/awz412 (PMC7009541; doi:10.1093/brain/awz412)
Supplement: awz412_Supplementary_Materials [file awz412_supplementary_materials.zip]

Archive with 15 entries (14 files):
- awz412-suppl_data/
- awz412-suppl_data/awz412_Supplementary_Data.zip
- awz412-suppl_data/brain-2019-01281-File010.pdf
- awz412-suppl_data/brain-2019-01281-File012.mp4
- awz412-suppl_data/brain-2019-01281-File013.mp4
- awz412-suppl_data/brain-2019-01281-File014.mp4
- awz412-suppl_data/brain-2019-01281-File015.mp4
- awz412-suppl_data/brain-2019-01281-File016.mp4
- awz412-suppl_data/brain-2019-01281-File017.mp4
- awz412-suppl_data/brain-2019-01281-File018.mp4
- awz412-suppl_data/brain-2019-01281-File019.mp4
- awz412-suppl_data/brain-2019-01281-File020.mp4
- awz412-suppl_data/brain-2019-01281-File021.mp4
- awz412-suppl_data/brain-2019-01281-File022.mp4
- awz412-suppl_data/brain-2019-01281-File023.mp4
